# Supplementary material for: Comparative Genomics of Ralstonia solanacearum Identifies Candidate Genes Associated with Cool Virulence
Source: Front Plant Sci. 2017 Sep 13;8:1565. doi: 10.3389/fpls.2017.01565 (PMC5601409; doi:10.3389/fpls.2017.01565)
Supplement: Supplementary file 1 [file Table_1.XLSX]

## Sheet: Primers
Supplementary Table S1. Primers used to confirm presence/absence of transcriptional regulators in all compared genomes.
(A) Primers sequences.
Primer name	Sequence
252	ACCCGAGGGCAACAATCGAC
253	ACCTGTACTGGCACGCCAAC
254	TCCGATACTCAGCCCAGTTCAG
255	CAAAGGACTTACGGCGATGAGC
256	CGAATATGGACCGTCTCAC
257	TACGGCGTCTTCAACCTG
259	CGCCTGACCAACCTGTTCAC
260	GAGCGGATCAGGGCTTGATG
261	CTGCGCGAACCAATTCCATC
262	ACGCTGGCTACTGTAGTC
264	AGCGGTACAAGCCTTCGTACTC
267	TTGACGTCTTGGGTGGATTG
(B) Primer pairs and conditions used for each putative transcriptional regulator.
(1) Two component transcriptional regulator (adjacent genes)
	RSP673_06495	RSP673_07855	RSP673_09075	(1)RSP673_16370_375	RSP673_21385	RSP673_22445
Primer pairs	252-253	254-255	256-257	259-260	261-262	264-267
Annealling temp °C	61	60	59	61	55	60
Extension time (min)	01:30:00	01:30:00	01:30:00	03:00:00	01:30:00	01:30:00
DMSO ?	yes	yes	no	yes	no	yes
