# Supplementary material for: Comparative Genomics of Ralstonia solanacearum Identifies Candidate Genes Associated with Cool Virulence
Source: Front Plant Sci. 2017 Sep 13;8:1565. doi: 10.3389/fpls.2017.01565 (PMC5601409; doi:10.3389/fpls.2017.01565)
Supplement: Supplementary file 3 [file Table_3.XLSX]

## Sheet: S3A
Supplementary Table S3a. Statistical assessment of assembly completeness using BUSCO software and database
Note: Genomes assembled for this study highlighted in red
	Percentage of total search (582 Core)
	Complete genes	Complete single copy	Complete duplicated	Fragmented	Missing
23-10BRGCA_000749995	0.984536	0.9811	0.00343643	0.00343643	0.0120275
CFBP2957	0.989691	0.986254	0.00343643	0.00687285	0.00343643
GMI1000	0.993127	0.989691	0.00343643	0.00343643	0.00343643
NCPPB_909	0.989691	0.986254	0.00343643	0.00343643	0.00687285
P597	0.963918	0.960481	0.00343643	0.0154639	0.0206186
P673	0.984536	0.974227	0.0103093	0.0103093	0.00515464
P795	0.993127	0.989691	0.00343643	0.00515464	0.00171821
P797	0.986254	0.984536	0.00171821	0.00687285	0.00687285
P799	0.975945	0.97079	0.00515464	0.00859107	0.0154639
RSK60	0.9811	0.979381	0.00171821	0.0189003	0
UW163	0.955326	0.955326	0	0.0274914	0.0171821
UW551	0.931271	0.927835	0.00343643	0.0292096	0.0395189

## Sheet: S3B
Supplementary Table S3b. Statistical assessment of significance of comparative genome results
Results of the shuffling experiment for a) absence/presence of genes and b) SNP conserved only in either category
Arbitrary categories: 1 and 2
	Random assignment
Strain	Experiment 1	Experiment 2	Experiment 3	Experiment 4	Experiment 5	Experiment 6	Experiment 7	Experiment 8	Experiment 9	Experiment 10
P673	2	1	2	1	1	1	1	2	1	2
P597	1	2	2	1	2	2	1	2	1	1
UW551	2	1	2	2	2	2	2	2	2	2
GMI1000	1	2	2	1	2	2	1	1	2	2
UW163	2	2	1	2	1	1	1	2	2	1
CFBP2957	2	1	2	1	1	2	1	2	1	2
23-10BR	2	1	2	1	1	2	2	2	1	2
P795	1	1	1	1	1	2	1	2	1	1
K60-1	1	2	2	1	2	2	2	2	2	1
P797	2	1	1	1	2	1	1	2	1	1
P799	2	2	1	2	1	2	2	1	1	1
NCPPB909	2	2	1	1	2	1	1	1	1	1
Genes presence absence
Present in category 1 only	0	0	0	0	0	5	0	0	0	0
Present in category 2 only	0	0	0	0	0	0	0	4	0	0
SNP
Reference UW551	2	0	0	0	0	0	0	0	0	0
Experiment 6 present in category 1
RSP673_04380	Hypothetical
RSP673_10415	Hypothetical
RSP673_18090	Hypothetical
RSP673_21790	Membrane
RSP673_22310	T3 effector
Experiment 8 present in category 2
RRSL_03952	Hypothetical
RRSL_03758	Hypothetical
RRSL_04645	Catalase-like
RRSL_00918	Putative cyclase
Experiment 1 SNP
RRSL_03991	GspD (general secretory pathway)
RRSL_01213	serine-protease
