# Supplementary material for: Comparative Genomics of Ralstonia solanacearum Identifies Candidate Genes Associated with Cool Virulence
Source: Front Plant Sci. 2017 Sep 13;8:1565. doi: 10.3389/fpls.2017.01565 (PMC5601409; doi:10.3389/fpls.2017.01565)
Supplement: Supplementary file 4 [file Table_4.XLSX]

## Sheet: Present only in CV 12 strains
Supplementary Table S4. List of orthologous genes associated with cool virulence phenotype.
(A) Comparison 12 strains. 44 genes present only in Cool Virulent (CV) strains.
P673	P797 (CFBP6783)	UW551	NCPPB909	23-10BR	UW163	Description
Cellular processes
RSP673_18055	RSP797_17915	RRSL_02355	CQ06_06500	KR96_22795	UW163_RS22125	Translation initiation factor IF-1
Metabolic processes
RSP673_01630	RSP797_01630	RRSL_02896	CQ06_08530	KR96_00195	UW163_RS06080	Lipase (alpha/beta hydrolase)
RSP673_09855	RSP797_09980	RRSL_00355	CQ06_05675	KR96_03725	UW163_RS13165	C5-sterol desaturase
RSP673_21400	RSP797_22305	RRSL_00131	CQ06_07000	KR96_15230	UW163_RS19320	Phosphonoacetaldehyde hydrolase
RSP673_22010	RSP797_22940	RRSL_01371	CQ06_06105	KR96_10925	UW163_RS19890	Glucuronyl hydrolase
RSP673_22025	RSP797_22955	RRSL_01368	CQ06_06120	KR96_10940	UW163_RS19905	AMP-dependent synthetase
RSP673_22030	RSP797_22960	RRSL_01367	CQ06_06125	KR96_10945	UW163_RS19910	L-carnitine dehydratase
RSP673_22035	RSP797_22965	RRSL_01366	CQ06_06130	KR96_10950	UW163_RS19915	Molybdenum cofactor biosynthesis MoaD
RSP673_22045	RSP797_22975	RRSL_01364	CQ06_06140	KR96_10960	UW163_RS19925	Molybdopterin biosynthesis-like protein MoeZ
Oxidation-reduction
RSP673_05285	RSP797_05195	RRSL_00598	CQ06_03175	KR96_05285	UW163_RS09695	Alkaline phosphatases and sulfatases
RSP673_07860	RSP797_07820	RRSL_04510	CQ06_14170	KR96_20545	UW163_RS15055	Alkylhydroperoxidase
RSP673_16380	RSP797_19830	RRSL_00749	CQ06_21535	KR96_12225	UW163_RS16380	Cytochrome C peroxidase
Stress responses
RSP673_09395	RSP797_09290	RRSL_01342	CQ06_07165	KR96_04210	UW163_RS13610	Hemolysin D (multiefflux pump)
RSP673_20455	RSP797_21350	RRSL_03166	CQ06_14800	KR96_08270	UW163_RS20570	Antibiotic biosynthesis
Transcriptional regulators
RSP673_06495	RSP797_06395	RRSL_02465	CQ06_06630	KR96_09045	UW163_RS10960	LysR transcriptional regulator
RSP673_07855	RSP797_07815	RRSL_04509	CQ06_14165	KR96_20550	UW163_RS15060	AraC transcriptional regulator
RSP673_09075	RSP797_08995	RRSL_00185	CQ06_01545	KR96_21300	UW163_RS13925	Lys family Transcriptional regulator
RSP673_16370	RSP797_19820	RRSL_00747	CQ06_21525	KR96_12215	UW163_RS16390	Two component transcriptional regulator, Histidine kinase sensor
RSP673_16375	RSP797_19825	RRSL_00748	CQ06_21530	KR96_12220	UW163_RS16385	Two component LuxR transcriptional regulator
RSP673_21385	RSP797_22290	RRSL_00108	CQ06_07015	KR96_15245	UW163_RS19305	Lys family Transcriptional regulator
RSP673_22445	RSP797_23380	RRSL_00831	CQ06_05885	KR96_08010	UW163_RS20305	LysR transcriptional regulator
Transport
RSP673_09400	RSP797_09295	RRSL_01343	CQ06_07160	KR96_04205	UW163_RS13605	Cation efflux transporter
RSP673_14950	RSP797_15420	RRSL_01642	CQ06_00800	KR96_20245	UW163_RS02920	ABC transporter substrate
RSP673_16385	RSP797_19835	RRSL_00750	CQ06_21540	KR96_12230	UW163_RS16375	RND transporter
RSP673_16390	RSP797_19840	RRSL_00751	CQ06_21545	KR96_12235	UW163_RS16370	Efflux outer membrane porin czcc-like
RSP673_17125	RSP797_17215	RRSL_03560	CQ06_19715	KR96_07250	UW163_RS23000	ABC transporter permease
RSP673_21405	RSP797_22310	RRSL_00130	CQ06_06995	KR96_15225	UW163_RS19325	ABC transporter substrate-binding protein
RSP673_22000	RSP797_22930	RRSL_01373	CQ06_06095	KR96_10915	UW163_RS19880	Ligand gated channel
RSP673_22015	RSP797_22945	RRSL_01370	CQ06_06110	KR96_10930	UW163_RS19895	MFS-transporter
Unknown
RSP673_01610	RSP797_01610	RRSL_02892	CQ06_08510	KR96_00215	UW163_RS06060	Hypothetical protein
RSP673_01615	RSP797_01615	RRSL_02893	CQ06_08515	KR96_00210	UW163_RS06065	Hypothetical protein
RSP673_01625	RSP797_01625	RRSL_02895	CQ06_08525	KR96_00200	UW163_RS06075	Hypothetical protein (metal dependent hydrolase
RSP673_01635	RSP797_01635	RRSL_02897	CQ06_08535	KR96_00190	UW163_RS06085	Hypothetical protein (short chain dehydrogenase)
RSP673_09080	RSP797_09000	RRSL_00186	CQ06_01550	KR96_21305	UW163_RS13920	Hypothetical protein (MBL fold metallo-hydrolase)
RSP673_09195	RSP797_09100	RRSL_00220	CQ06_07350	KR96_22470	UW163_RS13795	Hypothetical protein (metal dependent hydrolase
RSP673_09200	RSP797_09105	RRSL_00221	CQ06_07345	KR96_22475	UW163_RS13790	Hypothetical protein (Short chain dehydrogenase)
RSP673_09390	RSP797_09285	RRSL_01341	CQ06_07170	KR96_04215	UW163_RS13615	Hypothetical protein
RSP673_15155	RSP797_15575	RRSL_01446	CQ06_17370	KR96_23895	UW163_RS03125	Hypothetical protein
RSP673_15160	RSP797_15580	RRSL_01445	CQ06_17375	KR96_23900	UW163_RS03130	Hypothetical protein
RSP673_17415	RSP797_17505	RRSL_01718	CQ06_21240	KR96_18490	UW163_RS22725	Hypothetical protein (Serine hydrolase)
RSP673_18060	RSP797_17920	RRSL_02354	CQ06_06495	KR96_22800	UW163_RS22120	Hypothetical protein
RSP673_18065	RSP797_17925	RRSL_02353	CQ06_06490	KR96_22805	UW163_RS22115	Hypothetical protein
RSP673_22005	RSP797_22935	RRSL_01372	CQ06_06100	KR96_10920	UW163_RS19885	Hypothetical protein
RSP673_22040	RSP797_22970	RRSL_01365	CQ06_06135	KR96_10955	UW163_RS19920	Hypothetical protein (peptidase)

## Sheet: Present only in 12 NLPT strains
SupplementaryTable S4. List of orthologous genes associated with cool virulence phenotype.
(B) Comparison 12 strains. 19 genes present only in Non-Pathogenic at Low Temperature (NPLT) strains.
CFBP2957	P597	P795(CIP120)	K-601	GMI1000	P799 (CFBP3059)	Description
Cellular processes
RCFBP_mp10382	RSP597_17905	RSP795_11455	RSK60v3_mp960022	Rsp0356	RSP799_17580	Excinuclease ABC subunit A
Metabolic processes
RCFBP_mp10380	RSP597_17895	RSP795_11445	RSK60v3_mp960024	RSp0355	RSP799_17575	S-adenosyl-L-methionine-dependent methyltransferase
RCFBP_mp10384	RSP597_17915	RSP795_11465	RSK60v3_mp960020	Rsp0358	RSP799_17590	3-oxoacyl-Coa synthase
RCFBP_mp10385	RSP597_17920	RSP795_11470	RSK60v3_mp960019	RSP0359	RSP799_17595	3-oxoacyl-acp-synthase
RCFBP_mp10386	RSP597_17925	RSP795_11475	RSK60v3_mp960018	Rsp0360	RSP799_17600	3-ketoacyl-acp reductase
RCFBP_mp10387	RSP597_17930	RSP795_11480	RSK60v3_mp960017	Rsp0361	RSP799_17605	Beta-hydroxyacyl-acp dehydratase
RCFBP_mp10388	RSP597_17935	RSP795_11485	RSK60v3_mp960016	Rsp0362	RSP799_17610	3-oxoacyl-acp-synthase
RCFBP_mp10392	RSP597_17955	RSP795_11505	RSK60v3_mp960012	Rsp0366	RSP799_17630	Histidine ammonia lyase
RCFBP_mp10393	RSP597_17960	RSP795_11510	RSK60v3_mp960011	Rsp0367	RSP799_17635	Glycosyl famiGly 2 and acyltransferase domains
RCFBP_mp10394	RSP597_17965	RSP795_11515	RSK60v3_mp960010	Rsp0368	RSP799_17640	Acyl-Coa-synthetase
RCFBP_mp10397	RSP597_17975	RSP795_11525	RSK60v3_mp960008	Rsp0370	RSP799_17650	Acyl carrier protein
RCFBP_mp10398	RSP597_17980	RSP795_11530	RSK60v3_mp960007	Rsp0371	RSP799_17655	Acyl carrier protein
RCFBP_mp10399	RSP597_17985	RSP795_11535	RSK60v3_mp960006	Rsp0372	RSP799_17660	3-oxo-acyl[ACP] synthase
Unknown
RCFBP_21230	RSP597_14520	RSP795_14800	RSK60v3_2100003	RSc0263	RSP799_14860	Hypothetical protein
RCFBP_mp10383	RSP597_17910	RSP795_11460	RSK60v3_mp960021	RSp0357	RSP799_17585	Hypothetical protein
RCFBP_mp10389	RSP597_17940	RSP795_11490	RSK60v3_mp960015	Rsp0363	RSP799_17615	Hypothetical protein
RCFBP_mp10390	RSP597_17945	RSP795_11495	RSK60v3_mp960014	Rsp0364	RSP799_17620	Hypothetical protein
RCFBP_mp10391	RSP597_17950	RSP795_11500	RSK60v3_mp960013	Rsp0365	RSP799_17625	Hypothetical protein
RCFBP_mp10396	RSP597_17970	RSP795_11520	RSK60v3_mp960009	Rsp0369	RSP799_17645	Hypothetical protein
