# Supplementary material for: Comparative Genomics of Ralstonia solanacearum Identifies Candidate Genes Associated with Cool Virulence
Source: Front Plant Sci. 2017 Sep 13;8:1565. doi: 10.3389/fpls.2017.01565 (PMC5601409; doi:10.3389/fpls.2017.01565)
Supplement: Supplementary file 6 [file Table_6.XLSX]

## Sheet: Table S6A
Supplementary Table S6. T6SS core genes and putative effectors.
(A) T6SS Cluster including core genes
(1) Core genes
(2)Pseudo genes
(3) No DUF2345 domain
(4) Reference genes in the same order as Figure 8			NPLT strains		CV strains
(5) truncated (could be sequence error)
putative component	GMI1000	P673	CFBP6783 (P797)	UW551	NCPPB909	23-BR10	UW163	CFBP2957	P597	CIP120 (P795)	K60-1	CMR15
tssI VGR(1)	Rsp0738	RSP673_21160 (3)	RSP797_22075(3)	RRSL_00094	CQ06_13175	KR96_24110	UW163_RS19095(3)	RCFBP_mp20181	RSP597_19870 (5)	RSP795_20905 (2)	RSK60v3_mp700014 (2)	CMR15v5_mp10707
tssL(1)	Rsp0739	RSP673_21165	RSP797_22080	RRSL_00095	CQ06_13180	KR96_24115	UW163_RS19100	RCFBP_mp20182	RSP597_19875	RSP795_20900	RSK60v3_mp700013	CMR15v5_mp10708
tssK(1)	Rsp0740	RSP673_21170	RSP797_22085	RRSL_00096	CQ06_13185	KR96_24120	UW163_RS19105	RCFBP_mp20183	RSP597_19880	RSP795_20895	RSK60v3_mp700012	CMR15v5_mp10709
tssJ(1)	Rsp0741	RSP673_21175	RSP797_22090	RRSL_01731	CQ06_13190	KR96_24125	UW163_RS19110	RCFBP_mp20184	RSP597_19885	RSP795_20890	RSK60v3_mp700011	CMR15v5_mp10710/11(frameshift)
putative lipoprotein	Rsp0742	RSP673_21180	RSP797_22095	RRSL_01732	CQ06_13195	KR96_24130	UW163_RS19115	RCFBP_mp20185	RSP597_19890	RSP795_20885	RSK60v3_mp700010	CMR15v5_mp10712
tssB(1)	Rsp0743	RSP673_21185	RSP797_22100	RRSL_01733	CQ06_13200	KR96_24135	UW163_RS19120	RCFBP_mp20186	RSP597_19895	RSP795_20880	RSK60v3_mp700009	CMR15v5_mp10713
tssC(1)	Rsp0744	RSP673_21190	RSP797_22105	RRSL_01734	CQ06_13205	KR96_24140	UW163_RS19125	RCFBP_mp20187	RSP597_19900	RSP795_20875	RSK60v3_mp700008	CMR15v5_mp10714
tssD (hcp)(1)	Rsp0745	RSP673_21195	RSP797_22110	RRSL_01735	CQ06_13210	KR96_24145	UW163_RS19130	RCFBP_mp20188	RSP597_19905	RSP795_20870	RSK60v3_mp700007	CMR15v5_mp10715
tssE(1)	Rsp0746	RSP673_21200	RSP797_22115	RRSL_01736	CQ06_13215	KR96_24150	UW163_RS19135	RCFBP_mp20189	RSP597_19910	RSP795_20865	RSK60v3_mp700006	CMR15v5_mp10716
tssF(1)	Rsp0747	RSP673_21205	RSP797_22120	RRSL_01737	CQ06_13220	KR96_24155	UW163_RS19140	RCFBP_mp20190	RSP597_19915	RSP795_20860	RSK60v3_mp700005	CMR15v5_mp10717
tssG(1)	Rsp0748	RSP673_21210	RSP797_22125	RRSL_01738	CQ06_13225	KR96_24160	UW163_RS19145	RCFBP_mp20191	RSP597_19920	RSP795_20855	RSK60v3_mp700004	CMR15v5_mp10718
tssH(clpA)(1)	Rsp0749	RSP673_21215	RSP797_22130	RRSL_01739	CQ06_13230	KR96_24165	UW163_RS19150	RCFBP_mp20192	RSP597_19925	RSP795_20850	RSK60v3_mp700003	CMR15v5_mp10719
VGR-related	Rsp0750	RSP673_21220 (2)	RSP797_22135(2)	RRSL_01740	CQ06_13235	KR96_24170	UW163_RS19155(2)	RCFBP_mp20193(2)	RSP597_19930	RSP795_20845	RSK60v3_mp700002 (2)	CMR15v5_mp10720
Hypothetical	Rsp0751			RRSL_01741	CQ06_13240			RCFBP_mp20200		RSP795_20840		CMR15v5_mp10721
Hypothetical	Rsp0752			RRSL_01742	CQ06_13245	KR96_22930		RCFBP_mp20201		RSP795_20835		CMR15v5_mp10722
Hypothetical	Rsp0753							RCFBP_mp20203				CMR15v5_mp10723
Hypothetical	RSp0754
Hypothetical	RSp0755
Hypothetical	RSp0756
Hypothetical	RSp0757
Glycosyl transferase	RSp0758	RSP673_21250	RSP797_22155	RRSL_01750	CQ06_14945	KR96_22960	UW163_RS19175	RCFBP_mp20209	RSP597_19975	RSP795_20815	RSK60v3_mp690003	CMR15v5_mp10726
tssA(1)	RSp0759	RSP673_21255	RSP797_22160	RRSL_01751	CQ06_14940	KR96_22965	UW163_RS19180	RCFBP_mp20210	RSP597_19980	RSP795_20810	RSK60v3_mp690002	CMR15v5_mp10727
Hypothetical	RSp0760											CMR15v5_mp10728
cell envelope OmpA	RSp0761	RSP673_21260	RSP797_22165	RRSL_01752	CQ06_14935	KR96_22970	UW163_RS19185	RCFBP_mp20211	RSP597_19985	RSP795_20805	RSK60v3_mp690001	CMR15v5_mp10729
Hypothetical	Rsp0762	RSP673_21265	RSP797_22170	RRSL_01753	CQ06_14930	KR96_22975	UW163_RS19190	RCFBP_mp20212	RSP597_19990	RSP795_20800	RSK60v3_mp680003	CMR15v5_mp10730
tssM(1)	Rsp0763	RSP673_21270	RSP797_22175	RRSL_01754	CQ06_14925	KR96_22980	UW163_RS19195	RCFBP_mp20213	RSP597_20000	RSP795_20795	RSK60v3_mp680002	CMR15v5_mp10731

## Sheet: TABLE S6B
Supplementary Table S6. T6SS core genes and putative effectors.
(B) Predicted T6SS putative effectors and homologous in compared strains.
(1) Discoidin missing
(2) Pseudo genes			NPLT strains		CV strains
(3) truncated (could be sequence error)
Conserved Domain / similarity to known T6SS effectors	GMI1000	P673	CFBP6783 (P797)	UW551	NCPPB909	23-BR10	UW163	CFBP2957	P597	CIP120 (P795)	K60-1	CMR15	Note
VGR-Rhs-Duf2345
VGR-Rhs element-DUF2345 family 1	Rsc0958 Rsc1944
VGR-Rhs element-DUF2345 family 2	Rsc3430 (3)
VGR-Rhs element-DUF2345 family 3	Rsp0103			RRSL_04445				RCFBP_mp10077 RCFBP_mp20513				CMR15_mp30237
VGR-Rhs element-DUF2345 family 4	Rsc3222 (3)	RSP673_00715	RSP797_00810			KR96_01245	UW163_RS04925		RSP597_00560	RSP795_00430	RSK60v3_2230001 (3)
VGR-Rhs element-DUF2345 family 5	Rsp0629
VGR-Rhs element-DUF2345 family 6	Rsp0750	RSP673_21220(2)	RSP797_22135(2)	RRSL_01740	CQ06_13235	KR96_24170	UW163_RS19155 (2)	RCFBP_mp20193(2)	RSP597_19930	RSP795_20845	RSK60v3_mp700002 (2)	CMR15_mp10720	In T6SS cluster. See table S5
VGR-Rhs element-DUF2345 family 7	Rsp0768	RSP673_21295	RSP797_22200 (3)	RRSL_01758	CQ06_03610	KR96_23005 KR96_13115		RCFBP_mp20218/19 frameshift	RSP597_20030 (3)	RSP795_20765		CMR15_mp10736	Similarity with Secret6 predicted BTH_I2705 in Burkholderia thailandensis
VGR-Rhs element-DUF2345 family 8	Rsp0518 Rsc 3220		RSP797_16675			KR96_07815	UW163_RS23595		RSP597_10895	RSP795_11030	RSK60_1240005	CMR15_mp10494
VGR-Rhs element-DUF2345 family 9			RSP797_12385			KR96_20870	UW163_RS16150	RCFBP_20025	RSP597_19155	RSP795_23555 RSP795_21600 (3)	RSK60v3_mp770002
VGR-Rhs element-DUF2345 family 10
VGR-Rhs element-DUF2345 family 11			RSP797_16675
VGR-Rhs element-DUF2345 family 12		RSP673_11940
VGR-Rhs element-DUF2345 family 13				RRSL_00094	CQ06_13175	KR96_24110		RCFBP_mp20181				CMR15_mp10707
VGR-Rhs element-DUF2345 family 14						KR96_13825
VGR-Rhs element-DUF2345 family 15		RSP673_17850 RSP673_16555	RSP797_17735		CQ06_19865	KR96_21515	UW163_RS22305	RCFBP_mp10541	RSP597_18600	RSP795_11970 RSP795_06510	RSK60v3_mp860002 (2)		Similarity with predicted effector BTH_II0089 and BTH_I3225 in B. thailandensis by Secret6 (Russell 2012 requires T6SS to be secreted)
VGR-Rhs element-DUF2345 family 16 (partial VGR)					CQ06_19130
VGR-Rhs element-DUF2345 family 17 (partial VGR)				RRSL_02618	CQ06_09905				RSP597_19105	RSP795_19450	RSK60v3_mp160006
VGR-Rhs element-DUF2345 family 18 (partial VGR)		RSP673_11585				KR96_21680			RSP597_16525
VGR only domain
VGR-only family 1	Rsp1139							RCFBP_mp20632	RSP597_22085	RSP795_19065	RSK60v3_mp320044 (3)	CMR15_20247
VGR-only family 2		RSp673_00065	RSP797_00170				UW163_RS04265
VGR-only family 3		RSp673_18800	RSP797_18525	RRSL_00160	CQ06_20075	KR96_15680		RCFBP_mp30283	RSP597_23630	RSP795_17605	RSK60v3_mp180082
PAAR-Rhs_toxin domains
PAAR motif domain only		RSP673_00730	RSP797_00825	RRSL_03411	CQ06_18095		UW163_RS04940	RCFBP_mp10538	RSP597_00575	RSP795_00445	RSK60v3_1640010	CMR15_30080
PAAR motif domain only	Rsp0765	RSP673_21280	RSP797_22185		CQ06_14915	KR96_22990	UW163_RS19205	RCFBP_mp20215	RSP597_20015	RSP795_20785	RSK60v3_mp670002	CMR15_mp10733
Paar-RHs YD repeats-Rhs_core domains-toxin modules family 1	Rsp1137							RCFBP_mp20630	RSP597_22075 ( 2)	RSP795_19075	Rsk60v3_mp320046	CMR15_mp20245 /CMR15_mp20241
Paar-RHs YD repeats-Rhs_core domains family 2		RSP673_18810	RSP797_18535	RRSL_00158	CQ06_20065		UW163_RS18365	RCFBP_mp30281	RSP597_23620	Rsp795_17615 /Rsp795_17620 (frameshift)	Rsk60v3_mp180084		Similarity with C-terminus of PAJ_0397 (rshD) in Pantoea ananatis and ECENHK_05765 of Enterobacter cloacale predicted by Secret6
Other domains
Peptidase-RHs-Discoidin domains	Rsp0476	RSP673_16895 (1)		RRSL_00484 (1)	CQ06_23520 (2)			RCFBP_mp20139 (1)	RSP597_18375	RSP795_23645 (1)		CMR15_mp10125(2)	bacteriocin-processing endopeptidase
ONLY DUF2345 (COG4253) unknown (associated with T6SS)									RSP597_24980
Peptidase M15-4 vanY endolysin	Rsp0766	RSP673_21285	RSP797_22190	RRSL_01756	CQ06_14910	KR96_22995	UW163_RS19210	RCFBP_mp20216	RSP597_20020 (3)	RSP795_20780 (3)	RSK60v3_mp660002/670001 (frameshift)	CMR15_mp10734
Phospholipase/alpha beta hidrolase	Rsp0769		RSP797_22205/10 (frameshift)	RRSL_01759		KR96_23010(2)		RCFBP_mp20221				CMR15_mp10737
Hypothetical	Rsp0767	RSP673_21290	RSP797_22195 (3)			KR96_23000					RSK60v3_mp660001
Similarity with other known T6SS effectors
DUF1795 unknown conserved domain 1	Rsp1138							RCFBP_mp20631	RSP597_22080	RSP795_19070	RSK60v3_mp320045	CMR15_mp20246	Similarity with N-terminus of PAJ_0397 (rshD) in Pantoea ananatis predicted by Secret6
DUF1795 unknown conserved domain 2		RSP673_18805	RSP797_18530		CQ06_20070	KR96_15685	UW163_RS18360	RCFBP_mp30282	RSP597_23625	RSP795_17610			Similarity with N-terminus of PAJ_0397 (rshD) in Pantoea ananatis predicted by Secret6
haemmaglutining , and AHH(nuclease functions as a toxin module)	Rsc0887 Rsp0540	RSP673_19885			CQ06_20350		UW163_RS21115	RCFBP_mp10609		RSP795_22600 (partial)	RSK60v3_mp350045 (frameshift)	CMR15_mp10517	Similarity with predicted effector BTH_I2723 by Secret6 of B. thailandensis (Russell 2013 phospholipase)
pfam09994 DUF2235 alpha/beta hydrolase domain	Rsp0177							RCFBP_mp10174	RSP597_16925	RSP795_23375		CMR15_mp10149	Similarity with predicted effector BTH_I2698 iby Secret6 B. thailandensis (Russell 2013 phospholipase)
AidA (lectin) duf3274 domain (unknown function)		RSP673_17845	RSP797_17730	RRSL_00590-00591 (frameshift)		KR96_21520 KR96_13820	UW163_RS22310	RCFBP_mp10540	RSP597_18595	RSP795_11965 RSP795_01330	RSK60v3_mp870001		Similarity with predicted effector BTH_II0090 and BTH_I3226 B. thailandensis by Secret6 (Russell 2012 requires T6SS to be secreted)
