# Supplementary material for: Comparative Genomics of Ralstonia solanacearum Identifies Candidate Genes Associated with Cool Virulence
Source: Front Plant Sci. 2017 Sep 13;8:1565. doi: 10.3389/fpls.2017.01565 (PMC5601409; doi:10.3389/fpls.2017.01565)
Supplement: Supplementary file 7 [file Table_7.XLSX]

## Sheet: Sheet1
Supplementary Table S7: Comparative set of predicted T3 Effectors. Effectors were predicted with the RalstoT3E software (Peeters et al., 2013) and manually annnotated
				Core effectors			CV strains				not present
							NPLT strains				present or frameshift
											Pseudogene
											multiple copies
#FAMILY
REFERENCE	Type	P673	CFBP6783	UW551	NCPPB909	23_10BR	UW163	CFBP2957	P597	P795	K60	GMI1000	P799
RipA1	AWR1											RSc2139
RipA2	AWR2	RSP673_16605	RSP797_16720	RRSL_03418	CQ06_21715	KR96_07770	UW163_RS23550	RCFBP_mp10070	RSP597_16495	RSP795_23915	RSK60v3_mp80007	RSc0099	RSP799_16285
RipA3	AWR3	RSP673_21620	RSP797_22525		CQ06_10910	KR96_15020	UW163_RS19530	RCFBP_mp20290	PG	RSP795_20440	FS	RSp0846	RSP799_19220
RipA4	AWR4	RSP673_21625	RSP797_22530	FS	PG	KR96_15015	UW163_RS19535	RCFBP_mp20291	RSP597_20370	RSP795_20430	RSK60v3_2910002	RSp0847	RSP799_19225
RipA5	AWR5	RSP673_22215 RSP673_08645	RSP797_23135 RSP797_08580	RRSL_01071 RRSL_00546	CQ06_06300 CQ06_20175	PG	UW163_RS14310	RCFBP_mp20473	RSP597_21320	RSP795_19650	RSK60v3_mp470011	RSp1024	RSP799_19910
RipB	HolPtoQ Inosine-uridine nucleoside N-ribohydrolase	RSP673_15235	RSP797_15660	RRSL_02573	CQ06_05940	KR96_17910	UW163_RS03205	RCFBP_21249	RSP597_14600	RSP795_14875	FS	RSc0245	RSP799_14940
RipC1	HAD-like phosphatase	RSP673_22585	RSP797_23520	RRSL_03371	CQ06_14065	KR96_08140	UW163_RS20435	RCFBP_mp20549	RSP597_21680	RSP795_16565	RSK60v3_mp360013	RSp1239	PG
RipC2	HAD-like phosphatase	RSP673_11905	PG			PG	PG	RCFBP_mp20032	PG		RSK60v3_270037	PG
RipD	AvrPPhD	RSP673_23285	RSP797_24220	RRSL_00947	CQ06_08630	KR96_22030	UW163_RS17255	RCFBP_mp10324	RSP597_17625	RSP795_12210	RSK60v3_mp1000002	RSp0304	RSP799_17335
RipE1	AvrPphE	RSP673_00330	RSP797_00420	RRSL_00852	CQ06_05070	PG	UW163_RS04525	RCFBP_10094	RSP597_14400	RSP795_00045	RSK60v3_210008	RSc3369
RipE2				RRSL_03923				RCFBP_mp10565			RSK60v3_2220003		RSP799_18375
RipF1	(PopF1)T3SS translocator	RSP673_17135 RSP673_23395	RSP797_07230	RRSL_04777	CQ06_19460	KR96_11410	UW163_RS17150	RCFBP_mp30438	RSP597_24200	RSP795_17050	RSK60v3_mp170048	RSp1555 Rsp0900	RSP799_22315
RipF2	T3SS translocator	RSP673_23465	RSP797_07160	RRSL_04764	CQ06_19390	KR96_11480	UW163_RS17080	RCFBP_mp30453	RSP597_24280	RSP795_16980	RSK60v3_mp170034
RipG1	F-box LRR protein GALA1											RSp0914
RipG2	F-box LRR protein GALA 2	RSP673_20880	RSP797_21810	RRSL_02264	CQ06_13460	KR96_19095	UW163_RS18835	RCFBP_mp20113	RSP597_19580	RSP795_21195		RSp0672	RSP799_18810
RipG3	F-box LRR protein GALA 3	RSP673_16395	RSP797_19845	RRSL_00752	CQ06_21550	KR96_12240	UW163_RS16365	RCFBP_mp10032	RSP597_16285	RSP795_24090	RSK60v3_mp90025	RSp0028	RSP799_16150
RipG4	F-box LRR protein GALA4	RSP673_08715	RSP797_08645	RRSL_00532	CQ06_17480	KR96_24025	UW163_RS14245	RCFBP_11806	RSP597_08035	RSP795_07995	RSK60v3_1290002	RSc1800
RipG5	F-box LRR protein GALA5	RSP673_08720	RSP797_08650	RRSL_00531	CQ06_17475	KR96_24020	UW163_RS14240	RCFBP_11807	RSP597_08040	RSP795_08000	RSK60v3_1290003	RSc1801	RSP799_08535
RipG6	F-box LRR protein GALA 6	RSP673_09535	RSP797_09670	RRSL_01561	CQ06_05370	KR96_04070	UW163_RS13470	RCFBP_20073		RSP795_08800	FS	RSc1356
RipG7	F-box LRR protein GALA7	RSP673_09530	RSP797_09665	RRSL_01562	CQ06_05365	KR96_04075	UW163_RS13475	RCFBP_20072	RSP597_08840	RSP795_08795	FS	RSc1357	RSP799_11110
RipG8
RipH1	HLK1	RSP673_08770	RSP797_08730	RRSL_00426	CQ06_17925	KR96_21045	UW163_RS14190	RCFBP_11850	RSP597_08175	RSP795_08160	PG	RSc1386	RSP799_11290
RipH2	HLK2	RSP673_17120	RSP797_17210	RRSL_03559	CQ06_19720	KR96_07255	UW163_RS23005	RCFBP_mp10201	RSP597_17095	RSP795_23235	RSK60v3_mp1070014	RSp0215	RSP799_16840
RipH3	HLK3	RSP673_16905	RSP797_17010	FS	CQ06_23515	KR96_07465	UW163_RS23200	RCFBP_mp10151			PG	RSp0160	RSP799_16605
RipH4
RipI		FS	RSP797_16440	PG	FS	KR96_10280	UW163_RS03960	RCFBP_21404	RSP597_15475	RSP795_15660	RSK60v3_130009	RSc0041	RSP799_18405
RipJ	Putative acetyltransferase	PG		PG	PG	PG		RCFBP_20859		RSP795_13285		RSc2132
RipK	YopJ acetyltransferase							RCFBP_mp10024	RSP597_16250	PG
RipL	Pentatricopeptide	RSP673_17055	RSP797_17155			KR96_07320	UW163_RS23060		RSP597_17005	RSP795_23290	RSK60v3_mp1070027	RSp0193
RipM		FS	PG	RRSL_00705	CQ06_18025	KR96_21145	PG	RCFBP_11870	RSP597_08270	RSP795_08270	RSK60v3_1310016	RSc1475	RSP799_11730
RipN	Nudix hydrolase	RSP673_20215	RSP797_21110	RRSL_04736	CQ06_03425		UW163_RS20795	RCFBP_mp20625	RSP597_22055	RSP795_19095	RSK60v3_mp330001	RSp1130	RSP799_20455
RipO1	HopG1	RSP673_23175	RSP797_24110	RRSL_00926	CQ06_08740	PG	UW163_RS17350	RCFBP_mp10346	RSP597_17735	RSP795_12100	RSK60v3_mp980005	RSp0323
RipO2
RipP1	(PopP1) putative acetyltransferase		RSP797_12695				UW163_RS00210					RSc0826	RSP799_11910
RipP2	(PopP2) acetyltransferase	RSP673_12020	RSP797_12460			KR96_02915	UW163_RS05410				RSK60v3_2210001	RSc0868
RipP3	(PopP3)						UW163_RS05215		PG			PG
RipQ	HopAA1	RSP673_19555	RSP797_20275	PG	PG	KR96_04855	UW163_RS21460	RCFBP_mp30115	RSP597_22805	RSP795_18365		RSp1277	RSP799_21455
RipR	AvrE	RSP673_22605	RSP797_23540	RRSL_03375	CQ06_14085	KR96_08160	UW163_RS20455	RCFBP_mp20553	RSP597_21700	RSP795_16545	RSK60v3_mp360009	RSp1281	RSP799_21475
RipS1	SKWP1	RSP673_00160	RSP797_00265	RRSL_04182	CQ06_05230	KR96_17260	UW163_RS04375	RCFBP_10063		RSP795_16040	RSK60v3_200008	RSc3401
RipS2	SKWP2	RSP673_19420	RSP797_20145		CQ06_19665	PG	PG	RCFBP_mp30140	RSP597_22935	RSP795_18245	RSK60v3_mp250020	RSp1374	RSP799_21630
RipS3	SKWP3	RSP673_21920	RSP797_22780	FS	CQ06_02480	KR96_10880	UW163_RS19820	RCFBP_mp20430	RSP597_21105	RSP795_19845	RSK60v3_mp480012	RSp0930	RSP799_20700
RipS4	SKWP4	RSP673_07395	RSP797_07590			PG	UW163_RS15325	RCFBP_11536	RSP597_06940	RSP795_21505	RSK60v3_1060006	RSc1839
RipS5	SKWP5	RSP673_12185	PG	RRSL_02399			PG	PG	RSP597_11335	RSP795_22335	RSK60v3_mp1670003	RSp0296	RSP799_17315
RipS6	SKWP6											RSc2130
RipS7	SKWP7	RSP673_17990	RSP797_17860	RRSL_03921	CQ06_21940	PG	UW163_RS22180	RCFBP_mp10566		RSP795_01210
RipS8	SKWP8											PG
RipT	Cysteine protease											RSc3212
RipU		PG	RSP797_20660	RRSL_04660	CQ06_07440	KR96_04475	UW163_RS21080	RCFBP_mp30036	RSP597_22420	RSP795_18750	RSK60v3_mp310003	RSp1212
RipV1	Ubiquitin ligase domain	RSP673_09575	RSP797_09705	RRSL_01554	CQ06_05405	KR96_04030	UW163_RS13435	RCFBP_20079		RSP795_08825	RSK60v3_1380048	RSc1349	RSP799_11075
RipV2	Ubiquitin ligase domain	RSP673_08920	RSP797_08860	RRSL_00703	CQ06_18035	KR96_21160		RCFBP_11872	RSP597_08280	RSP795_08280	RSK60v3_1310018
RipW	Harpin with pectate ligase domain	RSP673_03215	RSP797_03210	RRSL_02682	CQ06_13760	KR96_09545	UW163_RS07690	RCFBP_10686	RSP597_03075	RSP795_03175	RSK60v3_500012	RSc2775	RSP799_02930
RipX	(popA) Harpin	RSP673_21780	RSP797_22685	RRSL_02443	CQ06_11065	KR96_14860	UW163_RS19685	RCFBP_mp20322	RSP597_20535	RSP795_20280	RSK60v3_mp550018	RSp0877	RSP799_19385
RipY	Ankyrin Repeats	RSP673_15195	RSP797_15615	RRSL_01439	CQ06_17410		UW163_RS03165	RCFBP_21236	RSP597_14550	RSP795_14830	RSK60v3_2100009	RSc0257
RipZ		RSP673_22310	RSP797_23235	FS	CQ06_06390	PG	UW163_RS20180	RCFBP_mp20492		RSP795_19555	RSK60v3_mp440002	RSp1031
RipAA	(AvrA)	RSP673_13160		RRSL_01581	CQ06_03525	KR96_24330	UW163_RS01215	RCFBP_20857	RSP597_12365	RSP795_13280		RSc0608	RSP799_13095
RipAB	(PopB) NLS harboring protein	RSP673_21775	RSP797_22680	RRSL_02442	CQ06_11060	KR96_14865	UW163_RS19680	RCFBP_mp20321	RSP597_20530	RSP795_20285	RSK60v3_mp550019	RSp0876	RSP799_19380
RipAC	(PopC) LRR domain	RSP673_21770	RSP797_22675	RRSL_02441	CQ06_11055	KR96_14870	UW163_RS19675	RCFBP_mp20320	RSP597_20525	RSP795_20290	RSK60v3_mp550020	RSp0875	RSP799_19375
RipAD		RSP673_23585	RSP797_07035	RRSL_02518	CQ06_07750	KR96_11615	UW163_RS16955	RCFBP_mp30479	RSP597_24390	RSP795_16865	RSK60v3_mp170006	RSp1601	RSP799_22485
RipAE	Putative acetyltransferase	RSP673_14865	RSP797_15335	RRSL_01625	CQ06_08230		UW163_RS02840	RCFBP_21172	RSP597_14055	RSP795_16340	RSK60v3_2060021	RSc0321	RSP799_14540
RipAF1	AcrPphF Putative ADP-ribosyltransferase	RSP673_21490	RSP797_22395				UW163_RS19405	RCFBP_mp20263	RSP597_20230	RSP795_20575		RSp0822
RipAF2
RipAG												RSc0824
RipAH												RSc0895
RipAI		RSP673_21575	RSP797_22475	RRSL_01021	CQ06_10865	PG	UW163_RS19485	RCFBP_mp20282	RSP597_20320	RSP795_20485	RSK60v3_mp620003	RSp0838	RSP799_19175
RipAJ		RSP673_06080	RSP797_05990	RRSL_01260	CQ06_03695	KR96_08620	UW163_RS10555	RCFBP_11288	RSP597_05725	RSP795_05750	RSK60v3_920014	RSc2101	RSP799_05860
RipAK												RSc2359
RipAL	Lipase domain	RSP673_21100	RSP797_22030	RRSL_02221	CQ06_02110	KR96_19315	UW163_RS19050	RCFBP_mp20163	RSP597_19805	RSP795_20970	RSK60v3_mp710010		RSP799_20505
RipAM		RSP673_00880	RSP797_00970	RRSL_02810	CQ06_12300	KR96_01085	UW163_RS05085	RCFBP_10208	RSP597_00720	RSP795_00590	RSK60v3_260026	RSc3272	RSP799_00730
RipAN		RSP673_21615	RSP797_22520	RRSL_01013	CQ06_10905	KR96_15025	UW163_RS19525	RCFBP_mp20289	RSP597_20360	RSP795_20445	RSK60v3_mp600002	RSp0845	RSP799_19215
RipAO		PG	RSP797_22730	RRSL_03105	PG	KR96_23670	UW163_RS19730	RCFBP_mp20236	FS	RSP795_20260	RSK60v3_mp550014	RSp0879
RipAP	Ankyrin repeats	RSP673_19905	RSP797_20640	RRSL_04655	CQ06_07420	KR96_04495	UW163_RS21100	RCFBP_mp30040	RSP597_22445	RSP795_18730	RSK60v3_mp300051	PG	RSP799_21210
RipAQ		RSP673_21860	RSP797_22760	RRSL_03113	CQ06_22255	KR96_23640		RCFBP_mp20332	RSP597_20600	RSP795_20220	RSK60v3_mp550007	RSp0885	RSP799_22950
RipAR	*Ubiquitin ligase domain only	RSP673_17135 RSP673_23395	RSP797_20520	RRSL_01136	CQ06_20455	KR96_04615	UW163_RS21225	RCFBP_mp30062	RSP597_22560	RSP795_18625	RSK60v3_mp300034	RSp1236
RipAS		RSP673_19370	RSP797_20100	RRSL_00571	CQ06_04680	KR96_05030	UW163_RS21635	RCFBP_mp30150	PG	RSP795_18195	PG	RSp1384
RipAT		RSP673_19345	RSP797_20075	RRSL_00576	CQ06_04700	KR96_05050	UW163_RS21655	RCFBP_mp30157	RSP597_23030	RSP795_18170	PG	PG
RipAU		PG	RSP797_19430			KR96_13235	UW163_RS21890	RCFBP_mp30206	RSP597_23300	RSP795_17935	RSK60v3_mp200009	RSp1460	RSP799_21930
RipAV		RSP673_21140	RSP797_22060	RRSL_02213	CQ06_02150	KR96_19355	UW163_RS19080	RCFBP_mp20171	RSP597_19845	RSP795_20935		RSp0732	RSP799_20460
RipAW	Ubiquitin ligase domain	RSP673_18955	RSP797_18675			KR96_13055		RCFBP_mp30249	RSP597_23485	RSP795_17750	RSK60v3_mp190028	RSp1475	RSP799_21955
RipAX1					CQ06_12415			RCFBP_mp20326	RSP597_00610	RSP795_00480		RSc3290	RSP799_00660
RipAX2	HopH1 peptidase domain	PG				KR96_03025	UW163_RS05305		RSP597_11295			RSp0572
RipAY	GGCT_like domain	RSP673_22190	RSP797_23115	RRSL_01066	CQ06_06280	KR96_11100	UW163_RS20065	RCFBP_mp20467	RSP597_21305	RSP795_19665	RSK60v3_mp470015	RSp1022	RSP799_19895
RipAZ1	transketolase	RSP673_23525	RSP797_07095				UW163_RS17015	RCFBP_mp30467			PG	RSp1582	RSP799_22450
RipAZ2
RipBA												PG
RipBB	Ankyrin Repeats		RSP797_06780
RipBC	YopJ acetyltransferase domain & ankyrin repeats	RSP673_19280	RSP797_20005			KR96_05120	UW163_RS	RCFBP_mp30170	RSP597_23105	RSP795_18105
RipBD	HopAF1	RSP673_01060	RSP797_01310						RSP597_15865		RSK60v3_270005
RipBE
RipBF
RipBG	Ubiquitin ligase domain	RSP673_08840	RSP797_08780				UW163_RS21720
RipBH	Ospd family	RSP673_23650	RSP797_06970	RRSL_00782	CQ06_07795		UW163_RS16890	RCFBP_mp30488	RSP597_24435	RSP795_16825
RipBI		RSP673_19565	RSP797_20280	RRSL_00326	CQ06_04110	KR96_04850	UW163_RS21455	RCFBP_mp30113	RSP597_22800	RSP795_18370	PG
RipTAL	AvrBs3 Transcription activator-like protein							PG		RSP795_19500		RSc1815
RipTPS	Trehalose-phosphate synthase	RSP673_20305 RSP673_21145	RSP797_21205 RSP797_22065	RRSL_02212	CQ06_02155	KR96_19360	UW163_RS20710 UW163_RS19085	RCFBP_mp20607 RCFBP_mp20172	RSP597_21965 RSP597 19850	RSP795_19185 RSP795_20930	RSK60v3_mp350009	RSp1105 RSp0731	RSP799_20465
RS_T3E_Hyp1								RCFBP_10285			RSK60v3_280031		RSP799_00965
RS_T3E_Hyp2
RS_T3E_Hyp3			PG			KR96_23635
RS_T3E_Hyp4		RSP673_22395
RS_T3E_Hyp5
RS_T3E_Hyp6													RSP799_19500
RS_T3E_Hyp7
RS_T3E_Hyp8		RSP673_18015	RSP797_17875			KR96_22750	UW163_RS22165	RCFBP_mp10573	RSP597_18760	RSP795_01190
RS_T3E_Hyp9		RSP673_20560	RSP797_21505	RRSL_01783	CQ06_04350	PG	UW163_RS18540	RCFBP_mp20051	RSP597_19270	RSP795_21745	RSK60v3_mp780024
RS_T3E_Hyp10		RSP673_18090 +18095+18105	RSP797_17945 RSP797_17950		CQ06_16455	KR96_22830	UW163_RS22085 UW163_RS22080
RS_T3E_Hyp11				PG	PG	KR96_08585
RS_T3E_Hyp12		PG	PG		PG	PG	PG	FS
RS_T3E_Hyp13		RSP673_21305	RSP797_22215				UW163_RS19230
RS_T3E_Hyp14		RSP673_11895
RS_T3E_Hyp15	Ser/Thr kinase							RCFBP_11525	RSP597_06905	RSP795_06930	PG	RSp0216	RSP799_16845
RS_T3E_Hyp16						PG	PG					RSc3174
